# Supplementary material for: PTSD or not PTSD? Comparing the proposed ICD-11 and the DSM-5 PTSD criteria among young survivors of the 2011 Norway attacks and their parents
Source: Psychol Med. 2017 Jan 12;47(7):1283–91. doi: 10.1017/S0033291716002968 (PMC5426334; doi:10.1017/S0033291716002968)
Supplement: Supplementary file 1 [file S0033291716002968sup001.zip]

Archive with 2 entries (2 files):
- S0033291716002968sup001.doc
- S0033291716002968sup002.doc
